# Supplementary material for: Dietary purslane (Portulaca oleracea L.) promotes the growth performance of broilers by modulation of gut microbiota
Source: AMB Express. 2021 Feb 23;11:31. doi: 10.1186/s13568-021-01190-z (PMC7902751; doi:10.1186/s13568-021-01190-z)
Supplement: Supplementary file 2 — Additional file 2: Table S3. Predicted KEGG Pathways differentially abundant between four groups. [file 13568_2021_1190_MOESM2_ESM.xlsx]

## Sheet: sheet1
Table S3. Predicted KEGG Pathways differentially abundant between four groups.
Class1	Class2	A: mean rel.freq.(%)	B: mean rel.freq.(%)	C: mean rel.freq.(%)	D: mean rel.freq.(%)
Metabolism	Global and overview maps	42.3185	42.8944	42.9628	41.2628
Metabolism	Carbohydrate metabolism	9.40957	10.2159	10.5736	10.5253
Metabolism	Amino acid metabolism	7.21692	6.67922	6.42477	5.79113
Environmental Information Processing	Membrane transport	4.3699	4.2534	4.06586	5.2696
Metabolism	Metabolism of cofactors and vitamins	4.07242	4.04124	3.95681	3.64249
Metabolism	Energy metabolism	4.02419	3.93424	3.97934	3.82173
Metabolism	Nucleotide metabolism	3.1338	3.4507	3.61995	3.95389
Genetic Information Processing	Translation	2.86317	3.28102	3.5322	3.80282
Genetic Information Processing	Replication and repair	2.48961	2.78669	2.97324	3.14722
Environmental Information Processing	Signal transduction	2.48011	2.23941	2.12674	2.19079
Metabolism	Lipid metabolism	2.23559	2.16101	2.21073	2.26225
Cellular Processes	Cellular community - prokaryotes	1.78962	1.55762	1.39966	1.62519
Metabolism	Xenobiotics biodegradation and metabolism	1.6014	1.0572	0.958247	1.09703
Metabolism	Metabolism of other amino acids	1.4972	1.36715	1.33266	1.41855
Genetic Information Processing	Folding, sorting and degradation	1.34856	1.4206	1.45014	1.46016
Metabolism	Metabolism of terpenoids and polyketides	1.25726	1.15134	1.14243	1.18962
Metabolism	Glycan biosynthesis and metabolism	1.24735	1.33597	1.32316	1.26233
Metabolism	Biosynthesis of other secondary metabolites	0.935808	0.98694	0.989255	0.83443
Human Diseases	Drug resistance: Antimicrobial	0.874657	0.865121	0.852326	1.05286
Cellular Processes	Cell motility	0.825644	0.560187	0.422281	0.393309
Organismal Systems	Endocrine system	0.561823	0.586558	0.595621	0.651848
Human Diseases	Cancers: Overview	0.544835	0.568175	0.598496	0.69415
Cellular Processes	Cell growth and death	0.499747	0.502802	0.515606	0.527125
Human Diseases	Infectious diseases: Bacterial	0.411735	0.390217	0.381812	0.458876
Organismal Systems	Aging	0.365255	0.292835	0.277484	0.313512
Cellular Processes	Transport and catabolism	0.285412	0.26981	0.236404	0.160244
Human Diseases	Neurodegenerative diseases	0.241691	0.146424	0.110441	0.172535
Human Diseases	Endocrine and metabolic diseases	0.179017	0.18085	0.184069	0.172808
Organismal Systems	Nervous system	0.152334	0.161626	0.159646	0.130676
Organismal Systems	Environmental adaptation	0.137228	0.136598	0.131993	0.115963
Genetic Information Processing	Transcription	0.129385	0.146564	0.159098	0.196079
Human Diseases	Cancers: Specific types	0.118157	0.0712022	0.0556247	0.0699904
Human Diseases	Drug resistance: Antineoplastic	0.0629798	0.0229844	0.00967404	0.0206774
Human Diseases	Infectious diseases: Parasitic	0.0626868	0.0618037	0.071251	0.0803136
Organismal Systems	Immune system	0.0567828	0.0650781	0.0619085	0.0451301
Organismal Systems	Digestive system	0.0411629	0.0349386	0.0285757	0.0407065
Human Diseases	Immune diseases	0.037987	0.04268	0.0520555	0.0618792
Environmental Information Processing	Signaling molecules and interaction	0.0325521	0.037944	0.0412537	0.0410157
Human Diseases	Infectious diseases: Viral	0.0227993	0.00801594	0.00366025	0.00611336
Organismal Systems	Circulatory system	0.0217353	0.00768093	0.00381715	0.0122947
Organismal Systems	Excretory system	0.0201632	0.0181652	0.0195922	0.0173916
Human Diseases	Substance dependence	0.0152554	0.00490704	0.004493	0.00499543
Human Diseases	Cardiovascular diseases	0.00790634	0.00275086	0.00126304	0.00212197
Organismal Systems	Sensory system	3.42532e-05	1.42756e-05	4.48574e-06	1.13118e-05
Cellular Processes	Cellular community - eukaryotes	2.81654e-05	0	5.38288e-06	1.13118e-05
